# Supplementary material for: Animate Categories Show Higher Cross-Duration Representational Selectivity in Ventral Occipitotemporal Cortex Under Brief Visual Input
Source: Brain Sci. 2026 Jun 26;16(7):668. doi: 10.3390/brainsci16070668 (PMC13407226; doi:10.3390/brainsci16070668)
Supplement: Supplementary file 1 [file brainsci-16-00668-s001.zip]

Archive with 5 entries (5 files):
- Supplementary Materials-Figures S1–S6.pdf
- Supplementary Materials-Methods S1-Image Feature Extraction.pdf
- Supplementary Tables S11–S18- Behavior-Neural Correlations and Visual Feature Analyses.pdf
- Supplementary Tables S1–S5- Whole-Brain Activation, Pairwise CI Comparisons, and Visual-Control Models.pdf
- Supplementary Tables S6–S10- ROI Robustness_Subcategory Consistency_Top-N Sensitivity_and LOSO Stability.pdf
